# Supplementary material for: Sensitivity to linguistic register in 20-month-olds: Understanding the register-listener relationship and its abstract rules
Source: PLoS One. 2018 Apr 9;13(4):e0195214. doi: 10.1371/journal.pone.0195214 (PMC5891006; doi:10.1371/journal.pone.0195214)
Supplement: S1 Data — (XLSX) [file pone.0195214.s001.xlsx]

## Sheet: Ex1
		pre test		ADS condition		IDS condition
id	gender	Adult	Infant	Adult	Infant	Adult	Infant
Ex1-1	M	8.73	6.61	7.93	6.53	9.4	2.97
Ex1-2	F	14.74	14.88	3.67	6.96	2.86	3.57
Ex1-3	F	10.43	21.45	17.41	16.14	24.69	12.6
Ex1-4	M	4.03	8.92	11.57	3.51	15.78	1.39
Ex1-5	F	5.93	9.71	2.34	4.95	6.27	3.83
Ex1-6	M	4.91	10.46	4.63	5.97	13.05	7.11
Ex1-7	F	2.87	1.87	7.36	13.37	5.47	5.56
Ex1-8	M	30.07	21.87	7.35	17.12	28.42	29.91
Ex1-9	F	2.24	5.45	6.64	4.78	5.11	3.4
Ex1-10	M	11.3	10.27	7.52	3.5	5.63	3.77
Ex1-11	F	11.1	13.82	19.11	21.88	21.25	24.82
Ex1-12	M	10.69	11.77	1.8	6.74	8.35	5.66
Ex1-13	M	10.76	1.5	2.8	4.48	13.14	2.37
Ex1-14	F	18	10.16	5.72	16.68	7.1	3.76
Ex1-15	F	19.3	14.03	5.93	10.82	5.14	3.38
Ex1-16	M	9.94	7.33	6	8.07	7.85	4.16

## Sheet: Ex2
								test phase
id	gender	baseline condition	order	pre-test	post-test	last habituation trial	nunber of habituation trials	baseline	register change	speaker change	listener change
Ex2-1	F	ADS to the Adult	SL	27.7	27.8	8.6	9	5	25.3	6.7	17.8
Ex2-2	F	ADS to the Adult	SL	27.6	27.4	4.9	10	1.4	10	1.9	8.9
Ex2-3	F	ADS to the Adult	SL	27.5	27.6	2.8	8	3.4	13.7	3.1	17.6
Ex2-4	F	ADS to the Adult	SL	11	11.9	4.8	9	1.9	7.5	18.8	5.6
Ex2-5	M	ADS to the Adult	LS	27.5	27.6	2.5	13	2.5	7	1.5	15.8
Ex2-6	M	ADS to the Adult	LS	27.5	27.6	4.5	6	4.3	8.4	2.4	12.9
Ex2-7	M	ADS to the Adult	LS	27.7	27.7	9.1	8	16.2	16.3	12.9	14.9
Ex2-8	M	ADS to the Adult	LS	27.5	20.2	4.6	17	1.4	17.1	8.2	18.6
Ex2-9	F	IDS to the infant	SL	26.6	14.7	5.5	19	4.3	2.4	27.5	1.6
Ex2-10	F	IDS to the infant	SL	27.6	27.6	6.5	8	2.7	13.7	1.6	8.6
Ex2-11	F	IDS to the infant	SL	27.8	27.7	6.4	15	1.8	1.8	10.1	9.2
Ex2-12	F	IDS to the infant	SL	27.7	27.6	8.3	6	1.5	14.1	6.6	12.6
Ex2-13	M	IDS to the infant	LS	27.7	27.6	10	11	8.7	5.9	12.7	20.2
Ex2-14	M	IDS to the infant	LS	26.9	26.8	3	20	2.2	27.7	27.8	27.8
Ex2-15	M	IDS to the infant	LS	27.6	27.7	3.2	16	9.6	3.3	1.7	2.9
Ex2-16	M	IDS to the infant	LS	27.6	27.6	5.9	20	4	2.1	3.5	4.3

## Sheet: Ex3
								test phase
id	gender	baseline condition	order	pre-test	post-test	last habituation trial	nunber of habituation trials	baseline	register change	speaker change	listener change
Ex3-1	F	IDS to the Adult	SL	27.8	27.8	6.5	6	3.6	2.5	15.6	10.2
Ex3-2	M	IDS to the Adult	SL	27.6	27.5	3.4	10	3.3	18.2	2.6	12.2
Ex3-3	F	IDS to the Adult	SL	27.7	27.8	1.4	7	2.8	4.5	12.8	4.1
Ex3-4	M	IDS to the Adult	SL	27.7	27.8	1.4	8	1.4	1.9	27.8	27.8
Ex3-5	F	IDS to the Adult	LS	27.8	27.8	3	13	7	9.2	16.5	7
Ex3-6	F	IDS to the Adult	LS	27.6	27.7	9.8	6	2.9	10.5	14.1	19.9
Ex3-7	M	IDS to the Adult	LS	27.7	27.7	11.4	16	7.6	25.7	27.4	27.5
Ex3-8	F	IDS to the Adult	LS	17.8	5	4.8	4	3.7	2.6	10.3	4.3
Ex3-9	F	ADS to the infant	SL	27.8	27.8	1.4	9	2.5	15.3	8	10.9
Ex3-10	M	ADS to the infant	SL	27.7	11.6	3	10	2.6	5.4	3.8	3.5
Ex3-11	F	ADS to the infant	SL	27.8	27.7	1	12	7.1	6.8	2.1	18
Ex3-12	M	ADS to the infant	SL	27.7	27.4	6.3	9	2.1	27.5	4.9	3
Ex3-13	F	ADS to the infant	LS	27.8	27.6	2.8	7	3.7	26.6	27.6	26.4
Ex3-14	M	ADS to the infant	LS	27.6	16.3	5.7	6	3.4	12.8	8.7	2
Ex3-15	F	ADS to the infant	LS	27.8	27.7	4.6	5	1.8	27.7	10.4	16.2
Ex3-16	M	ADS to the infant	LS	27.7	27.9	6.4	5	6.3	9.7	3	8.8

## Sheet: Ex4
								test phase
id	gender	baseline condition	order	pre-test	post-test	last habituation trial	nunber of habituation trials	baseline	register change	speaker change	listener change
Ex4-1	M	ADS to the adult	SL	27.3	28	10.1	6	5.2	9.7	8.3	9.8
Ex4-2	M	ADS to the adult	SL	27.7	27.5	4	8	4.7	15.2	5.6	16.8
Ex4-3	F	ADS to the adult	SL	27.8	13.5	1.4	10	6.3	3.2	1.9	14.7
Ex4-4	F	ADS to the adult	SL	27.8	28.1	1.6	6	46.8	55.3	20.9	36.6
Ex4-5	M	ADS to the adult	LS	27.6	22.9	2.1	5	1.2	6	2.3	9
Ex4-6	F	ADS to the adult	LS	27.7	28.2	11.6	6	3.1	10	2.9	7.9
Ex4-7	F	ADS to the adult	LS	27.8	27.1	2	8	1.8	3.4	4.6	32.1
Ex4-8	M	ADS to the adult	LS	27.7	18.1	1.3	5	4.1	2	2.2	20.5
Ex4-9	M	IDS to the infant	SL	27.6	19.4	3.6	5	30.5	8	43.4	10.5
Ex4-10	M	IDS to the infant	SL	27.7	27.9	9.1	9	49	15.3	31.8	13.5
Ex4-11	M	IDS to the infant	SL	27.7	11.4	3.1	10	32.9	6.5	9.1	8.4
Ex4-12	F	IDS to the infant	SL	27.7	27.3	3.1	14	25.2	4.7	2.9	7.4
Ex4-13	F	IDS to the infant	LS	27.8	28	15.1	17	29.5	29	46.1	7.6
Ex4-14	F	IDS to the infant	LS	27.8	28	2.7	15	23.6	10.5	10	9.9
Ex4-15	F	IDS to the infant	LS	27.6	26	11.6	7	10.8	4.4	8.3	14.4
Ex4-16	M	IDS to the infant	LS	27.7	28	3.3	17	22	28.3	16.7	6.5
